# Supplementary material for: Forest dynamics in the U.S. indicate disproportionate attrition in western forests, rural areas and public lands
Source: PLoS One. 2017 Feb 22;12(2):e0171383. doi: 10.1371/journal.pone.0171383 (PMC5321268; doi:10.1371/journal.pone.0171383)
Supplement: S2 Table — (XLSX) [file pone.0171383.s005.xlsx]

## Sheet: Sheet1
Ecoregion Number	Urban Cover in Ecoregion (%)	Urban FCC (%)	Urban FADC (%)	Urban Cluster Cover in Ecoregion (%)	Urban Cluster FCC (%)	Urban Cluster FADC (%)	Rural Cover in Ecoregion	Rural FCC (%)	Rural FADC (%)
1	0.5	-2.6	7.7	0.8	-9.4	24.6	98.7	-2.1	34.7
2	21	-13.3	24.8	2.5	-10.9	34.9	76.5	-4.2	43.1
3	11.1	-9	15.2	2.3	-6.6	5.4	86.5	-5.4	10.1
4	0	0	0	0.1	-3.5	9.5	99.9	-1.1	22.7
5	0	-100	42.6	0.6	-2.2	47.3	99.4	-1.7	11.6
6	12.7	-6.7	15.7	0.8	-5.9	32	86.5	-2.8	14.6
7	5.7	-64.1	3.3	1.6	-9.8	6.1	92.7	-19.5	8.5
8	1.8	3.2	6.9	0.8	-1.9	41.6	97.4	-2	12.8
9	0.1	0.9	5.5	0.2	-10.2	15.4	99.7	-3	39.2
10	0.6	-2.5	0.5	0.6	-12.8	2.4	98.8	-5.2	4.9
11	0	-6.9	9.1	0.1	-83.8	126.6	99.8	-3.3	33
12	1	20	0	0.5	-37.5	6.7	98.5	-5.6	2.1
13	0.6	-82.8	117.5	0.1	-77.2	347.3	99.3	-4.2	36.2
14	1.1	-26.5	22.7	1.1	-73	45.2	97.9	-2.9	19.4
15	0.6	-6.7	7.9	0.2	-12.4	33.7	99.3	-1.3	16.8
16	0	N/A	N/A	0	0	2.1	100	-2.8	13.2
17	0.1	-14.1	58.2	0.1	-17.5	45.4	99.8	-0.9	16.9
18	0	N/A	N/A	0.2	-40	1.8	99.8	-16.1	14.2
19	0.1	0.7	-0.4	0.1	-6.5	72.3	99.8	-0.6	20.8
20	0.1	-97.9	542.6	0.2	-28.1	126.4	99.7	-5.1	16.1
21	0.1	-0.2	-1.7	0.2	-6.2	22.4	99.7	-1.6	31.1
22	0.5	-42.1	221.8	0.3	-82.4	338.9	99.2	-3.1	47.6
23	0.2	-13.3	71.9	0.2	-11.2	192.6	99.6	-0.7	18.6
24	0.4	-94.4	258.2	0.2	-50.9	33.1	99.3	-5.1	14.2
25	0.9	16.7	-1.7	0.3	-12.3	-0.4	98.9	-8.4	-0.3
26	0.3	0.1	0.7	0.2	-14.5	-9.1	99.5	0.3	0.7
27	0.6	-10	12	0.4	-2.3	-2.8	98.9	1.1	-1.5
28	0	N/A	N/A	0.6	4.9	-3.9	99.4	2.1	0.1
29	2.4	-16.9	22	0.9	-12.8	15	96.7	-4.3	15.9
30	0.7	-21.4	85.3	0.4	-17.1	17.8	98.9	-4.2	0.7
31	0.2	111.1	-0.4	0.5	37.3	-1.4	99.2	-3.1	2.5
32	9.4	-27.2	19.4	1.4	-40	44.5	89.2	-18.8	32.8
33	0.3	-6.4	14.2	0.8	-5.4	3.2	98.9	-4.6	1.5
34	7.7	-14.8	10.1	0.9	-7.9	8.9	91.4	-10.5	50.8
35	1.1	-17	41.4	1	-12.3	23.1	97.8	-6.6	27.3
36	1.4	-5.2	12.8	0.2	-3.8	16.3	98.4	-1.4	20.1
37	0.5	-11.6	16	1.1	-18.5	30.3	98.4	-3.7	11.6
38	0.3	-7.6	6.5	0.1	0	0	99.6	-1.3	19.6
39	1	-8.3	22.5	0.8	-7.9	20.4	98.2	-2.5	12.3
40	1.7	-19.7	27.8	0.9	-10.5	11.3	97.3	-2.7	5.2
41	0	N/A	N/A	0	N/A	N/A	100	-0.3	2.9
42	0.1	0	54	0	-20	111.9	99.9	-2.2	18.6
43	0.1	-45.2	30.1	0.1	-64.4	44.6	99.9	-5.5	18.4
44	0	N/A	N/A	0	0	0	100	2.5	-0.9
45	8.2	-12.5	37.1	1.6	-6.8	16.6	90.2	-3	27.5
46	0	0	0	0.2	1.4	-0.1	99.8	0.7	-0.2
47	1.1	-11.4	11.4	0.7	-4.2	1.7	98.2	-1.8	1.6
48	0.4	0	0	0.2	5.8	-0.6	99.4	0.9	0
49	0	N/A	N/A	0.1	-5.5	8.8	99.9	0.2	0.7
50	0.1	0.3	3.4	0.3	-10.9	24.2	99.6	-0.8	3.9
50	0	0	0	0	0	0	0	0	0
51	3.1	-3.9	4.5	1.1	-8.6	10.8	95.8	-3.2	6.1
52	0.6	-1.6	3.8	0.6	-5.3	5.7	98.8	-0.8	1.6
53	10.4	-0.4	-0.3	2.1	-2.5	1.8	87.4	1.8	-1
54	8.2	0.6	-0.3	1.2	-3.8	3	90.6	-2.1	1.7
55	7.1	-5.3	3.6	2	-2.2	0.6	90.9	-0.6	0.3
56	9.5	-4	4.4	1.4	-2.3	2.1	89.1	-1.7	2.4
57	0	0	0	0	0	0	0	0	0
57	6	-0.6	-0.1	1.6	0.9	0	92.4	0.6	0.3
58	1.2	-2.4	6.9	0.6	-3.6	11.6	98.2	-1	13.1
59	40	-4.3	8	2	-3.9	12.1	58	-2.1	15.6
60	1.2	-5.2	10.1	0.8	-10.4	12.8	98	-3.3	19.6
61	10.2	-11.7	17.3	2.2	-6.2	8.8	87.6	-3.1	9.8
62	0.1	-5.7	43.9	1.2	-3.9	14.1	98.6	-0.7	17.4
63	4.4	-10.9	9.3	1.3	-8.4	6.7	94.3	-7	8.7
64	29	-4.5	9.6	1.5	-2.4	0.2	69.4	-0.8	2.5
65	2.3	-11.3	21.1	1.1	-10.3	20.2	96.6	-5	22.2
66	1.3	-9.6	17	0.5	-7.1	18.4	98.2	-0.8	25.9
67	5.8	-8.3	13.4	2.1	-8.7	15.1	92.1	-2	10.5
68	0.8	-3.5	13.8	1.1	-16.5	33.7	98.1	-3.6	33.4
69	0.3	-4.2	13.4	1.1	-8.2	23.7	98.6	-1.3	49.4
70	4.2	-4.4	9.5	1.4	-5.2	12.3	94.4	-1.1	14
71	3.4	-10.8	19.3	1.3	-9.3	18.3	95.3	-1.8	7.3
72	2.5	-6.5	15.3	1.3	-5.8	11.1	96.2	-2.2	7.4
73	1	-3.5	-2.6	1	-2.5	-1.8	98	4.4	-3
74	4.3	-25.6	38.2	1.6	-9.3	14	94.1	-4.1	19.5
75	8.6	-15.7	5	1.5	-14.7	3.9	89.9	-10.3	4.6
76	12.7	1.9	-0.2	0.4	N/A	11.1	86.8	0.8	5.3
77	0	-25	50	0	-14.1	32	100	-1.5	7.1
78	0.3	-22.2	65.7	0.4	-18.6	35.2	99.3	-1	23.1
79	0	N/A	N/A	0.8	-0.4	11.8	99.2	0.6	10.1
80	0	0	0	0	-100	255.2	100	-6.2	9.2
81	2.8	0	7.7	0.5	-28.6	48.6	96.7	-11.6	32.8
82	0.5	-11.3	31.5	0.6	-10.2	21.8	98.9	-1.8	14.2
83	8.3	-8	10.5	2.2	-7.6	10.1	89.5	-3.2	7
84	42.3	-2.6	3.7	2.1	-6.4	11.8	55.6	-2.8	8.4
