# Supplementary material for: Forest dynamics in the U.S. indicate disproportionate attrition in western forests, rural areas and public lands
Source: PLoS One. 2017 Feb 22;12(2):e0171383. doi: 10.1371/journal.pone.0171383 (PMC5321268; doi:10.1371/journal.pone.0171383)
Supplement: S3 Table — (XLSX) [file pone.0171383.s006.xlsx]

## Sheet: Sheet1
Ecoregion Name	Federal Cover in Ecoregion (%)	Federal FCC (%)	Federal FADC (%)	State Cover in Ecoregion (%)	State FCC (%)	State FADC (%)	Local Cover in Ecoregion (%)	Local FCC (%)	Local FADC (%)	Private Cover in Ecoregion (%)	Private FCC (%)	Private FADC (%)	Private-Regulated Cover in Ecoregion (%)	Private-Regulated FCC (%)	Private-Regulated FADC (%)	Other Cover in Ecoregion (%)	Other FCC (%)	Other FADC (%)
1	22.2	-0.1	24.5	12.5	-0.6	30.8	1.2	-1.1	16.5	61.5	-3.4	34.1	2.5	-1.1	19.5	0	0	2.1
2	5.3	-1.6	12.8	6.1	-0.9	32.9	1.8	-0.5	10.1	84.5	-6.4	36	2	-5.7	43.4	0	N/A	N/A
3	3.7	-1.4	17.9	1.8	-4.3	48.1	0.9	-1.9	9.8	93.4	-6	9.9	0.1	-1.8	4.2	0	N/A	N/A
4	66.3	-0.2	20.6	3.6	-0.8	9	1	-0.2	4.6	27.3	-3.4	33.5	1.8	-0.9	4	0	N/A	N/A
5	73.5	-1.4	6.4	0.8	-4.8	73	0.1	-2.9	16.9	25.3	-2.5	21.9	0.2	-1.1	14.7	0.1	-1.3	1.8
6	16.7	-4.9	12.4	2.9	-2.4	18.3	3.3	-1	18.9	75.7	-2.4	15.4	1.2	-0.6	7.9	0.1	0	9
7	2.1	-14.6	12.3	1.2	-9.3	17	0.6	-3.4	12	95.2	-22.2	8	0.8	2.1	2.7	0	N/A	175.4
8	64.1	-1.8	12.6	1.8	-2.5	1.8	1.5	0.1	7.9	29.2	-2.4	14.4	2.8	-4.5	9.6	0.7	-16.1	11.1
9	52.9	-1.6	30.4	3.3	-2.8	90.4	0.1	-1.9	43.1	37	-6	44.5	6.7	-1.8	53.7	0	0	N/A
10	8	-1.3	1.2	5.6	-2	5	0	1	-0.7	78.3	-6.3	5.4	8.1	-4.5	1.9	0	N/A	N/A
11	51.9	-1.1	22.8	1.5	-1.7	15.6	0	0	410.5	44.5	-8.5	41.5	2.1	-4.7	4.5	0	0	3
12	43.7	0.3	1.2	4.9	-0.3	1.3	0	0	0	50.6	-10.6	3.3	0.8	0	0	0	N/A	N/A
13	77.7	-2.5	28.7	3.3	-9.1	27.4	0.2	-18.5	61.4	17.5	-24.3	73.9	1.3	-4.6	73.5	0	0	11
14	82.7	-1.9	18.5	1.4	-2.7	46	0.5	-29.4	11.1	13.4	-14	25.7	1.3	-6.3	67.2	0.6	-2.7	18.2
15	45.6	-0.5	21.7	6.5	-0.9	33	0	0	0	33.5	-2.6	16.5	14.2	-1.9	15.3	0	-2.1	40.4
16	89.6	-2.6	16.1	1.6	-1.4	1.8	0	N/A	N/A	8.8	-6.1	10.8	0	0	0	0	0	17.3
17	66.4	-0.4	3.3	4.3	-1.7	13.7	0	-1.4	8.7	27.4	-3.1	32.1	1.7	-0.3	1.2	0	-0.2	48.1
18	56.3	-4.7	10.8	6.7	-16.2	15.6	0	N/A	280.8	32	-33.8	24.9	5	-1.4	0.4	0	-50	26.4
19	66	-0.5	11.1	5.5	-0.9	4.8	0	0	3.9	28.2	-1	37.4	0.4	0.2	-0.5	0	N/A	N/A
20	64.1	-3	14.8	6.3	-4.5	12.9	0	-6.9	172.9	17.3	-12.7	38.6	12.3	-2.4	16.2	0	-1.1	189
21	58.2	-0.5	18.8	4	-3.3	33.2	0.6	-1.3	22.5	32.8	-4.2	40.2	4.3	-1	8.9	0.1	-2.5	5.6
22	30.2	-1.6	33.6	8.4	-5.3	42.2	0	-4.3	347.5	25	-11.2	76.2	36.4	-1	43.6	0	N/A	N/A
23	61.4	-0.5	19.3	6.7	1	11.4	0	-4.5	345.1	17.9	-2.7	24.6	14	-0.4	7.4	0	N/A	N/A
24	27.6	-0.7	18.8	8.8	-12.8	29.1	0	N/A	298.2	62.2	-6.8	11.2	1.3	0.2	0.6	0	N/A	N/A
25	2	-11.1	11.2	4.3	-14.6	6.9	0.2	4.5	-1.4	92.5	-10	-1.5	0.9	0.5	0.1	0	Inf	-2.8
26	4.7	0.1	9.7	8.2	0.5	9.3	0.1	-2.2	0.5	86.8	0.2	-0.8	0.2	-1.2	-0.3	0	0	0
27	0.8	4	-0.8	0.9	3	-2.9	0	11.4	-10.8	98.3	0.9	-1.4	0.1	2.6	-0.9	0	N/A	N/A
28	3.1	3.1	-1.7	0.6	3	2.4	0	N/A	N/A	95	2.1	0.1	1.2	0	0	0	N/A	N/A
29	3.2	-2.4	8.4	1.3	-1.3	6	0.1	0.3	-10.2	95.3	-4.7	16.6	0.1	-0.3	0.8	0	0	-1.2
30	0.4	-6.2	17.6	0.4	-0.5	0.5	0	0	0	99.1	-4.6	0.7	0.1	-1.3	0.6	0	N/A	N/A
31	0.2	61.4	-4.7	0.4	10.9	-3.3	0	N/A	N/A	98.9	-3.1	2.4	0	N/A	-33.4	0	N/A	N/A
32	0.8	-12.4	10.4	0.5	-9.6	36	0	N/A	N/A	98.7	-19.9	30.9	0	12.8	-14.6	0	N/A	N/A
33	0.7	1.9	-0.8	0.6	1.1	0.6	0	N/A	N/A	98.6	-4.7	1.6	0	0	0	0	N/A	N/A
34	3.1	-9.9	72.6	1.3	-7.1	143.6	0	N/A	N/A	95.3	-10.9	42.4	0.1	-5.9	0.2	0	N/A	N/A
35	5.3	-3.6	10.9	1.5	-1.5	6.6	0	-75	60	91.4	-7.1	29.9	1.8	-1.7	11.9	0	1.4	-12.3
36	21.6	0	-5	4.7	-0.1	4	0.1	-2.6	6.2	71.6	-2.1	22.5	0	0	N/A	1.9	0.3	-90.9
37	9	-0.2	1.3	2.8	-1.6	9.2	0.1	0	0	88.1	-4.2	13.8	0	N/A	N/A	0	N/A	N/A
38	27.4	0	2.9	2.4	0	0	0	N/A	N/A	70.2	-1.9	20.4	0	0	N/A	0	0	N/A
39	8.3	-0.2	2.4	2.8	-0.1	6.4	0	0	0	88.5	-2.9	13.4	0.3	-0.4	11.7	0	0	N/A
40	1.4	-0.2	1.6	1.2	-1.7	12.3	0.1	-0.8	4.3	97.2	-3	6.1	0.1	0	0.2	0	N/A	N/A
41	86.8	-0.2	2.2	2.7	-0.3	5.1	0	N/A	N/A	3.3	-1.3	10.8	7	-0.7	9.1	0.1	0	0
42	6.2	-5.4	21	5.2	-2.2	21.6	0	-2.4	10	76.6	-1.5	18.5	11.8	-4.5	15.9	0	0	39.7
43	12.6	-1.8	23.2	5	-3.1	20.6	0	5.9	10	69.9	-7.4	19.3	12.5	-4.6	3.9	0	-41.7	47.1
44	2.4	0.1	-0.9	0.3	6.7	-3.1	0	N/A	N/A	96.3	2.9	-0.9	1	0.8	-0.5	0	N/A	0
45	3.7	-0.5	3.8	1	-1.1	37.1	0.2	-3.7	33.1	94.8	-3.8	30.8	0.3	-2.3	23.6	0	-11.5	15.8
46	1.4	2.8	-0.2	1.6	0.7	-0.6	0	0	0	93.3	0.6	-0.2	3.5	0.6	-0.8	0	0	0
47	0.5	-1.2	11.1	1	-2.4	3.9	0.3	-3.8	9.3	97.3	-2	1.7	0.6	0.4	0	0.2	0	0.1
48	1.9	-0.7	0.4	2.4	1.7	-0.5	0	0	0	95	0.8	0	0.6	-4.2	0.4	0	N/A	N/A
49	1.3	0.1	2.8	44.9	0.8	1.9	0.1	0	0	38.3	-0.3	-0.3	15	-0.3	0.9	0	0	0
50	17	-0.2	1.8	18.3	-0.3	2.5	4.3	-0.6	7.7	58.1	-1.3	4.8	1.7	-0.3	2	0.4	-3.1	29.6
51	1.2	-1.2	5.3	3.4	-2.4	12.1	2.4	-1.5	17.3	91.1	-3.5	5.9	1.5	-0.2	1.3	0.3	-4	20.5
52	2.5	-4.9	3.9	2.9	-0.3	2.7	0.1	-0.7	4.5	94.2	-0.8	1.5	0.1	0.2	-0.5	0.1	0.1	-1.3
53	0.5	1.9	-0.4	3.2	1.2	-1.3	0.6	0.4	-0.9	94.9	1.5	-0.9	0.5	0.9	0.2	0.4	0	0
54	0.3	3.8	-3	0.8	0.5	-0.2	1	1.8	-1.3	97.7	-2.3	1.6	0.1	0.7	-0.6	0	1.4	-8.7
55	0.7	-0.2	1.8	1	0.8	-2.6	0.3	0.1	1.6	98	-1	0.6	0.1	0.8	-2.2	0	N/A	N/A
56	1.8	-1.6	26.7	2.7	-0.5	5.8	0.7	-0.8	2.1	93.6	-2	2.8	1.1	2.7	-2.4	0	-21	97
57	0.3	1.8	-1.4	2.1	4.9	-2.5	0.4	0.8	-1.4	96.8	0.3	0.3	0.3	4.7	-6.4	0	4.3	-16.7
58	4.3	-0.1	5.9	15	-0.3	11.7	0.9	-0.3	10	76.6	-1.2	12.6	3.1	-1.5	50.4	0	0	0
59	0.4	-4.7	7.7	5.8	-0.9	13.8	3.8	-1.8	10.3	88.2	-3	9.8	1.7	-2.6	22	0	0	58.6
60	0	-1.1	5.7	5.6	-0.3	14.7	0.3	-0.6	11.3	94	-3.6	19.1	0.2	-0.4	2.9	0	N/A	N/A
61	1	0.1	-0.3	2.3	-1.7	6	0.7	-0.2	1.8	95.6	-3.8	11.9	0.3	-1.9	21.3	0	N/A	N/A
62	7.4	-0.1	14	29.8	-0.2	17.7	0.2	-0.2	5.4	61.9	-1.1	17.7	0.7	-0.3	3	0	N/A	N/A
63	6.6	1.5	4.6	4.1	-0.8	2.4	0.3	-5.5	9.8	86.9	-7.7	11.1	1.8	-7.4	8.2	0.1	-7.7	21.9
64	0.5	-1.4	5.4	2.1	-0.4	5.5	2.4	-1.4	16.4	94.3	-1.8	5.1	0.5	-0.5	9.3	0	0	0
65	3.1	-1.7	12.6	2.1	-2	17.6	0.1	-3.9	16.5	94.4	-5.3	22.6	0.2	-3.4	50.4	0.1	-0.8	5.7
66	30.9	0	6.1	3	-0.1	50.1	0.2	-0.2	7.6	64.4	-1.4	24.5	1.5	-0.2	24.1	0	0	0
67	7.8	-0.1	10.5	5.3	-0.3	17.4	0.2	-1	19.1	86.4	-2.8	11.2	0.3	-1	12.9	0	-3.1	22
68	7.4	-0.2	9.3	4.5	-0.6	80.6	0	0	N/A	87.9	-4.2	33.3	0.2	-2	145.5	0.1	0	N/A
69	5.2	-0.2	29.3	6.9	-0.6	95.1	0	0	0	87.7	-1.5	44.6	0.1	-0.3	75	0	0	N/A
70	2.3	0	-0.4	3.3	-0.1	3	0.5	-0.7	4.4	93.8	-1.3	13.3	0	0	4.1	0	N/A	N/A
71	4	-0.5	4	1.9	-0.3	13.6	0.1	-0.1	-1.2	93.6	-2.2	8.6	0.1	0.1	-11.2	0.3	-0.5	4.8
72	1.5	-0.5	18.4	2	-1.4	23.1	0.1	-1.7	13.8	96.3	-2.4	7.4	0.1	-0.2	16.4	0	-13.9	10.4
73	3	4.4	-1.2	4.3	1.7	-1.5	0	N/A	0	92.3	4.3	-3.2	0.2	0	-1.7	0	-9.1	5.9
74	1.7	-0.7	36.1	1.3	-1	15.4	0	N/A	N/A	97	-4.7	21.6	0	0	0	0	0	4
75	7.4	-3	8.2	7.6	-7.7	6.9	0.9	-1.7	-0.1	79.2	-11.8	4.2	0.7	-13.7	28	4.1	-7.2	1.5
76	31	0.8	0	6.5	0.7	0.2	0.3	0	-0.4	42.6	1.1	12.3	0.9	N/A	0	18.7	1.4	1
77	76.5	-1.2	5	8.3	-0.7	8.1	0.4	-0.2	0.3	14.6	-4	16.9	0	-12.8	60.9	0	N/A	N/A
78	58.7	-0.4	7.6	0.4	-1.6	24.4	0	-10.8	18.5	39.4	-2.3	29.6	1.5	-0.8	11.8	0	0	0
79	34.8	0.8	11	28.1	6.8	10.4	0	N/A	0	26	0.6	5.5	11.1	-3.1	29.5	0	N/A	N/A
80	72.3	-3.7	6.3	3.6	-0.9	7.3	0	N/A	0	21.9	-14.2	33.7	2.2	-0.2	0.2	0	0	0.7
81	52.9	-7.7	24.4	13.1	-4.2	53	1.1	100	6.5	18.8	-22	42.5	13.8	-29.9	40	0.2	0	6.8
82	0.7	-0.4	2.1	2.8	-0.2	6.3	0.1	-2	47.8	95.5	-1.9	15.5	0.6	-4.5	28.4	0	N/A	N/A
83	1.3	-2.1	9.6	2.6	-1.7	13.1	0.5	-2	6.5	94.8	-3.6	7.5	0.6	-1.2	12.6	0	N/A	N/A
84	3.4	-0.5	4.1	13.3	-1.2	3.4	3.4	-1.9	9.2	76.3	-3.6	5.5	1.5	-1.3	5.3	1.7	-1.1	5.5
